# Supplementary material for: Epigenetic Reprogramming via Synergistic Hypomethylation and Hypoxia Enhances the Therapeutic Efficacy of Mesenchymal Stem Cell Extracellular Vesicles for Bone Repair
Source: Int J Mol Sci. 2023 Apr 20;24(8):7564. doi: 10.3390/ijms24087564 (PMC10142722; doi:10.3390/ijms24087564)
Supplement: Supplementary file 1 [file ijms-24-07564-s001.zip]

Archive with 1 entries (1 files):
- ijms-2324507-supplementary.pdf
